# Supplementary material for: Water Dynamics on Germinating Diaspores: Physiological Perspectives from Biophysical Measurements
Source: Plant Phenomics. 2020 Dec 6;2020:5196176. doi: 10.34133/2020/5196176 (PMC7869936; doi:10.34133/2020/5196176)
Supplement: Supplementary Materials — Fortran script code. Table 1S: dimensions (mean ± standarderror) of the studied diaspores (n = 50). These diaspores were used as a basis for composing the samples with different physiological qualities. Table 2S: proximity matrix for generalizations of Ward's linkage (agglomeration schedule) in hierarchical clustering of water dynamics measurements on germinating diaspores of different species and/or lineages. Table 3S: the Minkowski distance for generalizations of Ward's linkage (agglomeration schedule) in hierarchical clustering of species and/or lineages from water dynamics measurements of germinating diaspores with low physiological quality. Table 4S: the Minkowski distance for generalizations of Ward's linkage (agglomeration schedule) in hierarchical clustering of species and/or lineages from water dynamics measurements of germinating diaspores with high physiological quality. Figure 1S: inferences from the nonsimulated and simulated (the solid line shows the mean value, the colored area delimits the lower and upper confidence intervals from 1 000 Monte Carlo simulations at 0.05) data sets of weighted mass, velocity, and acceleration curves of water dynamics on germinating seeds with different physiological qualities that belong to the common bean. Figure 2S: inferences from the nonsimulated and simulated (the solid line shows the mean value, the colored area delimits the lower and upper confidence intervals from 1 000 Monte Carlo simulations at 0.05) data sets of weighted mass, velocity, and acceleration curves of water dynamics on germinating cypselas with different physiological qualities that belong to sunflower. Figure 3S: inferences from the nonsimulated and simulated (the solid line shows the mean value, the colored area delimits the lower and upper confidence intervals from 1 000 Monte Carlo simulations at 0.05) data sets of weighted mass, velocity, and acceleration curves of water dynamics on germinating seeds with different physiological qualities tha [file 5196176.f1.zip]

Archive with 2 entries (2 files):
- 5196176.f1.docx
- Fortran sricpt code.txt
