# Supplementary material for: Water Dynamics on Germinating Diaspores: Physiological Perspectives from Biophysical Measurements
Source: Plant Phenomics. 2020 Dec 6;2020:5196176. doi: 10.34133/2020/5196176 (PMC7869936; doi:10.34133/2020/5196176)
Supplement: Supplementary Materials — Fortran script code. Table 1S: dimensions (mean ± standarderror) of the studied diaspores (n = 50). These diaspores were used as a basis for composing the samples with different physiological qualities. Table 2S: proximity matrix for generalizations of Ward's linkage (agglomeration schedule) in hierarchical clustering of water dynamics measurements on germinating diaspores of different species and/or lineages. Table 3S: the Minkowski distance for generalizations of Ward's linkage (agglomeration schedule) in hierarchical clustering of species and/or lineages from water dynamics measurements of germinating diaspores with low physiological quality. Table 4S: the Minkowski distance for generalizations of Ward's linkage (agglomeration schedule) in hierarchical clustering of species and/or lineages from water dynamics measurements of germinating diaspores with high physiological quality. Figure 1S: inferences from the nonsimulated and simulated (the solid line shows the mean value, the colored area delimits the lower and upper confidence intervals from 1 000 Monte Carlo simulations at 0.05) data sets of weighted mass, velocity, and acceleration curves of water dynamics on germinating seeds with different physiological qualities that belong to the common bean. Figure 2S: inferences from the nonsimulated and simulated (the solid line shows the mean value, the colored area delimits the lower and upper confidence intervals from 1 000 Monte Carlo simulations at 0.05) data sets of weighted mass, velocity, and acceleration curves of water dynamics on germinating cypselas with different physiological qualities that belong to sunflower. Figure 3S: inferences from the nonsimulated and simulated (the solid line shows the mean value, the colored area delimits the lower and upper confidence intervals from 1 000 Monte Carlo simulations at 0.05) data sets of weighted mass, velocity, and acceleration curves of water dynamics on germinating seeds with different physiological qualities tha [file 5196176.f1.zip › Fortran sricpt code.txt]

!
! Program to search phases in the curves of water dymanics in germinating diaspores 
! version 2019/3
!
!
! External functions and subroutines needed:
!
! (1) cubspl 
! (2) function ppvalu 
! (3) interv
! see: https://github.com/aoterodelaroza/gibbs2/blob/master/src/pppack/
!
! And 
! Adapted from fortran77 to frotram90 from "Numerical Recipes In Fortran" - second edition
! Press, Teukolsky, Vetterling, and Flannery, Cabridge University Press (1992).
! see: http://numerical.recipes/
!
! (1) FUNCTION rtbis(func,x1,x2,xacc)
! (2) funcs(x,p,np)
! (3) FUNCTION pythag(a,b)
! (4) svdfit(x,y,sig,ndata,a,ma,u,v,w,mp,np,chisq,chis1,funcs)
! (5) svdcmp(a,m,n,mp,np,w,v)
! (6) svbksb(u,w,v,m,n,mp,np,b,x)
! 
!
! User supplied files:
!
! (1) interval.inp
! Example for corn: 
!3   1   39   12                  nlote, nseed, ntime, ncol
!milhoh                           output data string name
!50  8
!1.2d0
!
! (2) Data files with the curves
! (2.1) time X mass
! (2.2) time X first derivative of mass by time
! (2.3) time X second derivative of mass by time.
!
!
module global
implicit none
integer, parameter:: nlo=30,nl=200,ns=500,npoints=101, maxroot = 60, nmax=1000, mmax=50, nnod = 20
real(8), dimension(4,nl)::coef, coef0, coef1, coef2
real(8), dimension(nl)::absc, absc0, absc1, absc2
integer:: nline

endmodule global

program interval
use global
implicit none
!
integer:: nlote, nseed, ncol, nold, ncolb, ncalc
!
character(21)::nomed0,nomed1,nomed2, nomeor, nomea, nomeb, nomeft, nomefp
character(78)::grafcmd
character(16)::nomest, nomeci, nomegnp
character(18)::  x1y1, x2y2
character(6)::file 
character(10):: filed0, filed1, filed2, fileo, filef, filep
!
 integer:: nct, kcol, nroot1, nroot2, nroot3, nphase, n
 integer:: i, j, k, l, kk
 integer, dimension(maxroot):: iroot1, iroot2, iroot3, iphase
 real(8), dimension(nlo,900,20):: deri0, deri1, deri2
 real(8), dimension(maxroot):: xa1, xb1, weight, root, sig2
 real(8):: xa, xb, aux, a1, a2, leng, ss 
 real(8), dimension(nmax):: x, y, sig
 real(8), dimension(maxroot,nmax):: x1, y1
 real(8), dimension(nmax,5):: ya 
 real(8), dimension(mmax):: a, w
 real(8), dimension(nmax,mmax):: u, v
 real*8 t,pol,cv,dcv
 real*8 dt,tc,tes1,tes2
 real*8 chisq,auxl,chis1
 real(8), dimension(nmax,maxroot):: aa
 integer m, ma, mp, np, jr, ji, init
 integer, dimension(maxroot):: ndata, ivale
 real(8), dimension(nmax):: xx, yy
 real(8):: aux1, aux2, aux3, factor

!
101 format(f10.2,3f14.6)
!
! Reading input
open(unit=1,file='interval.inp',status='old')
read(1,*)nsample, nseed, nline, ncol
write(*,*)nsample,nseed,nline,ncol
read(1,*) nomeb
read(1,*) nold, ncolb
read(1,*) factor
ncalc = 10
close(1)
x1y1 = ' w lines axes x1y1'
x2y2 = ' w lines axes x2y2'
!
!
filed0=file//'_d0_'
filed1=file//'_d1_'
filed2=file//'_d2_'
open(50,file=file//'_phase.dat')
!
!
write(*,*)' Number of sample:', nsample
nct = 4
mp=mmax
np=nmax
ma = 2 ! linear fit
!
do l = 1, nsample
!
nomegnp = file//'_lt'//char(48+l)//'.gnp'
open(2,file='interv.gnp') ! to generate gnuplot code
open(3,file=nomegnp)
do i = 1, 100
  read(2,'(A78)',err=60,end=60) grafcmd
  write(3,'(A78)') grafcmd
enddo
60 close(2)
write(3,*)'set output '//char(39)//file//'_sample'//char(48+l)//'.ps'
write(3,*)
write(3,*)'plot '//char(39)//file//'_d1_0'//char(48+l)//'.dat'//char(39)//x1y1//',\'
!
  call nomearq(l,10,filed0,nomed0)
  call nomearq(l,10,filed1,nomed1)
  call nomearq(l,10,filed2,nomed2)
  open(30, file = nomed0)
  open(31, file = nomed1)
  open(32, file = nomed2)  
!
  write(*,*)'-----------------------------------------------------' 
  write(*,*)'Name of input data files',l
  write(*,*)'-----------------------------------------------------'   
  write (*,*)nomed0
  write (*,*)nomed1
  write (*,*)nomed2
  write(50,*)'-----------------------------------------------------' 
  write(50,*)'Name of input data files',l
  write(50,*)'-----------------------------------------------------'   
  write (50,*)nomed0
  write (50,*)nomed1
  write (50,*)nomed2

!  
  do kk=1,npoints
      read(30,101)(deri0(l,kk,kcol),kcol=1,nct)
      read(31,101)(deri1(l,kk,kcol),kcol=1,nct) 
      read(32,101)(deri2(l,kk,kcol),kcol=1,nct)
  enddo ! kk
  xa = 0.d0
  xb = deri0(l,npoints,1)
  write(*,'(14htempo inicial:,f10.3,5x,13h tempo final:,f10.3)') xa, xb
  do kk = 1, npoints
     absc0(kk) = deri0(l,kk,1)
     coef0(1,kk) = deri0(l,kk,2)
     absc1(kk) = deri1(l,kk,1)
     coef1(1,kk) = deri1(l,kk,2)     
     absc2(kk) = deri2(l,kk,1)
     coef2(1,kk) = deri2(l,kk,2)
  enddo
!
! Interpolates
!
  call cubspl(absc0,coef0,npoints,0,0)
  call cubspl(absc1,coef1,npoints,0,0)
  call cubspl(absc2,coef2,npoints,0,0)
!
!
! Find the second derivative roots
!
  nroot1 = 0
  do i = 1, npoints - 1
    aux = deri2(l,i,2)*deri2(l,i+1,2)
    if(aux.le.0.d0) then
      nroot1 = nroot1 + 1
      xa1(nroot1) = deri2(l,i,1)
      xb1(nroot1) = deri2(l,i+1,1)
      iroot1(nroot1) = i
    endif
  enddo
  write(*,'(6h Lote:,i4,21h numero de raizes d2:,i4)')l, nroot1
  write(50,'(6h Lote:,i4,21h numero de raizes d2:,i4)')l, nroot1
!  
  nroot2 = 0
  nroot3 = 0
  aux2 = 0
  aux3 = 0
    do i = 1, nroot1
    root(i) = rtbis(ff2,xa1(i),xb1(i),1.0d-5)
    sig2(i) = ff3(root(i))
    if(sig2(i).gt.0.d0)then
      nroot2 = nroot2 + 1
      iroot2(nroot2) =  iroot1(i) ! keep valley indexes 
      aux2 = aux2 + ff1(root(i))
    else
      nroot3 =  nroot3 + 1 ! picos
      iroot3(nroot3) = iroot1(i)
      aux3 = aux3 + ff1(root(i))
    endif 
  enddo ! i  
  aux2 = aux2/dfloat(nroot2)
  aux3 = aux3/dfloat(nroot3)
  aux1 = dabs(aux3 - aux2)/dabs(aux2)
  write(*,'(16h aux 1, 2 e 3 = ,3f14.6)') aux1, aux2, aux3
  aux1 = aux1*factor
  write(*,'(16h fac =          ,f14.6)') aux1
!
!  Trial peak valley differences
! 
 if (sig2(1).gt.0.d0)then ! assign the first valley in init
    init = 1
    nphase = 0
!    iphase(1) = 1
    write(*,*)'caminho', init
    do i = 1, nroot1/2 
      aux2 = dabs( ff1(root(2*i)) - ff1(root(2*i+1)) )/dabs(ff1(root(2*i+1)))
      write(*,'(3i4, 3f14.6,i4)')i, (2*i), (2*i + 1),   aux2, root(2*i) , root(2*i+1), (2*i+1)
      if(aux2.gt.aux1)then
        nphase = nphase + 1
        iphase(nphase) = 2*i - 1
      endif  
    enddo
 else
    init = 2
    nphase = 1
    iphase(1) = 2
    write(*,*)'caminho', init
    do i = 1, nroot1/2 - 1
      aux2 = dabs(ff1(root(2*i+1)) - ff1(root(2*i+2)) )
      write(*,'(i4, 3f14.6,i4)')i, aux2, root(2*i+1), root(2*i+2), (2*i+2) 
      if(aux2.gt.aux1)then
        nphase = nphase + 1
        iphase(nphase) = 2*i
      endif  
    enddo
 endif
 write(*,*)
 write(50,*)
 write(50,'(16hNumero de fases:,i4)')nphase
 do i = 1, nphase
   write(*,'(2i4,f14.6)')i, iphase(i), root(iphase(i))
   write(50,'(2i4,f14.6)')i, iphase(i), root(iphase(i))
 enddo 
 write(50,*)
!
 jr = 1
 ji = 0
 a1 = deri1(l,1,1)
!
 do i = 1, npoints
   if(deri1(l,i,1).le.root(iphase(jr)).or.jr.gt.nphase) then
      ji = ji + 1
      x1(jr,ji) = deri1(l,i,1)
      y1(jr,ji) = deri1(l,i,2)
      ndata(jr) = ji
   else
      ji = 0
      jr = jr + 1
      call nomear1(l,jr,10,filep,nomefp)
   endif
 enddo 
!
 filef = file//'_fit'
 do j = 1, jr
   do i = 1, ndata(j)
     x(i) = x1(j,i)
     y(i) = y1(j,i)
     sig(i) = 1.d0
   enddo
!   write(*,*)'ndata', ndata(j)
   CALL svdfit(x,y,sig,ndata(j),a,2,u,v,w,np,mp,chisq,chis1,funcs)
   write(*,*)'chis1',chis1
   write(*,'(7hInterv.,i4,2x,8h a + bx:,2f14.5,5x,7h chisq:,f12.4,2x,3h n:,i3)')j, a(1), a(2), chisq, ndata(j)
   write(50,'(7hInterv.,i4,2x,8h a + bx:,2f14.5,5x,7h chisq:,f12.4,2x,3h n:,i3)')j, a(1), a(2), chisq, ndata(j)
   call nomear1(l,j,10,filef,nomeft)
   write(3,*) char(39)//nomeft//char(39)//x1y1//',\'
   open(40,file = nomeft)
   do i = 1, ndata(j)
     yy(i) = a(1) + a(2) * x(i)
     write(40,'(2f14.6)') x(i), yy(i)
   enddo   
 enddo
 write(*,*)
! 
 write(3,*)char(39)//file//'_d0_0'//char(48+l)//'.dat'//char(39)//x2y2
!
!
enddo ! l = 1, nsample

stop !end of the main program (f90)
!
!
!
!need to compile the subroutines (f90)
!
  
     CONTAINS
!
      double precision function ff0(xx)
      real(8):: xx
        ff0=ppvalu(absc0,coef0,npoints-1,4,xx,0)
      endfunction ff0
!      
      double precision function ff1(xx)
      real(8):: xx
        ff1=ppvalu(absc1,coef1,npoints-1,4,xx,0)
      endfunction ff1
!
      double precision function ff2(xx)
      real(8):: xx
         ff2=ppvalu(absc2,coef2,npoints-1,4,xx,0)
      endfunction ff2      
!
      double precision function ff3(xx)
      real(8):: xx
        ff3=ppvalu(absc2,coef2,npoints-1,4,xx,1)
      endfunction ff3      
!
      double precision function ftest(x)
      real(8):: x
        ftest = ppvalu(absc,coef,100,4,x,0)
      endfunction  
!      
      subroutine nomearq(i,n,filen,nome)
      integer::n
      character(16):: nome
      character(n):: filen
      integer:: i,idiv, imod
      idiv=i/10
	imod=mod(i,10)
      nome=filen//char(48+idiv)//char(48+imod)//'.dat'
      return
      endsubroutine nomearq
!
      subroutine nomear1(i,j,n,filen,nome)
      integer::n
      character(21):: nome
      character(n):: filen
      integer:: i, j, idiv, imod
      idiv=j/10
	imod=mod(j,10)
      nome=filen//char(48+i)//'_ph_'//char(48+idiv)//char(48+imod)//'.dat'
      return
      endsubroutine nomear1
!
!
!
!
    double precision function mass(xa)
    real(8)::  xa
      mass = ppvalu(absc,coef,nline-1,4,xa,0)
    endfunction mass

    double precision function velo(xa)
    real(8)::  xa
      velo = ppvalu(absc,coef,nline-1,4,xa,1)
    endfunction velo

    double precision function acce(xa)
    real(8)::  xa
      acce = ppvalu(absc,coef,nline-1,4,xa,2)
    endfunction acce    
!
!
!
 endprogram interval
 
